# Supplementary material for: Structural and Functional Characterization of a New Bacterial Dipeptidyl Peptidase III Involved in Fruiting Body Formation in Myxobacteria
Source: Int J Mol Sci. 2022 Dec 30;24(1):631. doi: 10.3390/ijms24010631 (PMC9820243; doi:10.3390/ijms24010631)
Supplement: Supplementary file 1 [file ijms-24-00631-s001.zip]

Archive with 1 entries (1 files):
- ijms-2032898-supplementary.pdf
